# Supplementary material for: High Total Cholesterol in Peripheral Blood Correlates with Poorer Hearing Recovery in Idiopathic Sudden Sensorineural Hearing Loss
Source: PLoS One. 2015 Jul 24;10(7):e0133300. doi: 10.1371/journal.pone.0133300 (PMC4514871; doi:10.1371/journal.pone.0133300)
Supplement: S1 Table — Gender: 0 = female, 1 = male; Affected side: 0 = left, 1 = right; N/L: ratio neutrophils/lymphocytes; P/L: ratio platelets/lymphocytes; For the remaining columns: 0 = no; 1 = yes; The columns AA, AB, AC, AD, AE describe the positivity criteria of metabolic syndrome according to ATP III: WC = waist circumference criterion, HYP = hypertension criterion, GLC = hyperglycemia criterion, TG = hypertrygliceridemia criterion, HDL = low HDL criterion; From the column AS to the column AY there are auditory thresholds (dB) of the affected ear at different frequencies; SRT_Db_AE: Speech Reception Threshold (dB) of the affected ear; SDS_AE: Speech Discrimination Score (%) of the affected ear; From the column BB to the column BH there are auditory thresholds (dB) of the not affected ear at different frequencies; SRT_dB_NAE: Speech Reception Threshold (dB) of the not affected ear; SDS_AE: Speech Discrimination Score (%) of the not affected ear; from the column BR to the column BZ there are described auditory thresholds (dB), the SRT and the SDS of the affected ear at discharge; PTA: Pure-tone average; AE: affected ear; NAE: not affected ear. (XLSX) [file pone.0133300.s001.xlsx]

## Sheet: II
GROUP	ID	ETA	SESSO	ALTEZZA	PESO	BMI	LATO	P.A.sistolica	P.A.diastolica	FUMO	Glicemia	Colesterolo	HDL	LDL	Trigliceridi	PT_INR	Fibrinogeno	HCT	Neutrofili	Linfociti	N_L	Piastrine	Leucociti	P_L	VES	criterio_WC	criterio_ipert	criterio_glic	criterio_HDL	citerio_TAG	nr_criteri	SINDR_MET	Pat_Ass	FA in TAO	iperuricemia trattata	distiroidismo	ipertensione trattata	diabete	dislipidemia	Ipoacusia	Acufene	Fullness	Vertigini	Esame_Vest	250_OA	500_OA	1000_OA	2000_OA	3000_OA
1	1	63	0	1.57	60	24.34	0	130	80	0	111	179	48	109	112	0.96	232	42.9	2.02	0.95	2.12632	182	3.31	191.579	19		1	1	1	0		1	1	0	0	0	1	0	0	1	1	1	1	0	65	65	55	55	60
1	2	52	1	1.75	103	33.63	1	140	90	0	141	264	43	186	182	0.98	210	43.4	4.23	3.37	1.25519	220	8.14	65.2819	15	1	1	1	0	1	4	1	1	0	0	0	1	0	0	1	1	1	0	0	50	70	80	80	85
1	3	50	1	1.7	65	22.49	0	135	80	0	74	212	76	122	68	1.06	230	51.2	4.8	2.17	2.21198	386	7.77	177.88	8	0	1	0	0	0	1	0	1	0	0	0	1	0	0	1	1	1	0	0	45	55	55	45	35
1	4	40	1	1.8	80	24.69	1	120	80	0	90	215	61	142	58	1.07	161	44	4.32	2.93	1.4744	271	8.35	92.4915	5		0	0	0	0		0	0	0	0	0	0	0	0	1	1	1	0	0	50	40	60	85	120
1	5	37	0	1.54	75	31.62	0	120	80	0	107	189			142	0.98	257	35.2	10.28	0.19	54.1053	330	11.27	1736.84	34	1	0	1		0			0	0	0	0	0	0	0	1	1	1	1	0	25	20	20	30	35
1	6	68	1	1.58	69	27.63	0	120	70	1	92	108	50	34	120	0.94	262	37.4	5.65	1.72	3.28488	255	8.05	148.256	22		1	1	0	0			1	0	0	0	1	1	1	1	0	1	0	0	75	70	45	40	50
1	7	15	0	1.55	43	17.89	1	110	70	0	79	123	41	69	66	1	253	39.2	4.11	1.73	2.37572	224	6.27	129.48	4	0	0	0	1	0	1	0	0	0	0	0	0	0	0	1	1	1	0	0	50	55	55	50	55
1	8	41	0	1.65	73	26.81	0	130	70	1	98	176	54	100	112	0.98	220	42.1	7.77	1.63	4.76687	311	9.97	190.798	7		0	0	0	0		0	0	0	0	0	0	0	0	1	0	1	1	0	65	65	60	65	65
1	9	59	1	1.76	100	32.28	0	120	80	0	106	193	42	115	179	1.02	214	44.2	4.05	2.1	1.92857	224	6.81	106.667	12	1	1	1	0	1	4	1	1	0	0	0	1	0	0	1	1	0	0	0	25	35	45	50	45
1	10	74	1	1.68	75		1	130	80	0	76	157	43	93	103	1.06	225	45.4	5.24	1.62	3.23457	188	7.9	116.049	5		1	0	0	0		0	1	0	0	0	1	0	0	1	1	0	0	0	100	90	90	75	120
1	11	73	1	1.65	71	26.07	1	140	80	0	105	160	56	78	130	0.99	230	41.8	3.77	2.42	1.55785	257	6.83	106.198	6		1	1	0	0			1	0	0	0	1	1	1	1	0	1	0		80	75	70	65	65
1	12	79	1	1.73	62	20.71	1	120	80	0	84	123	48	59	82	3.68	302	34.5	3.81	1.4	2.72143	153	5.68	109.286	33	0	1	0	0	0	1	0	1	1	0	0	1	0	1	1	1	0	0	0	55	45	60	45	35
1	13	43	1	1.83	82	24.48	0	120	80	1	101	183	59	103	105	0.98	220	47.3	5.67	2.61	2.17241	276	9.18	105.747	4		0	1	0	0		0	0	0	0	0	0	0	0	1	1	1	0	0	25	55	65	65	65
1	14	50	0	1.65	90	33.05	0	140	90	0	97	157	63	82	61	1.03	278	40.8	3.78	2.31	1.63636	256	6.66	110.823	13	1	1	0	0	0	2	0	1	0	0	0	1	0	1	1	1	1	1		45	35	30	50	50
1	15	44	1	1.68	67	23.73	0	130	80	0	84	258				5.94	327	42.6	6.21	1.5	4.14	208	8.09	138.667	5		0	0					1	1		1	0	0	0	1	1	1	0	0	60	70	70	60	45
1	16	72	1	1.85	85	24.83	1	120	70	0	86	105	46	46	66	3.5	274	47.9	4.91	1.85	2.65405	203	7.4	109.73	5		1	0	1	0			1	1	0	0	1	0	1	1	1	1	0	0	120	120	120	120	120
1	17	38	1	1.72	90	30.42	0	120	70	1	96	173	37	116	99	1.04	217	43.2	3.71	1.55	2.39355	135	5.68	87.0968	8	1	0	0	1	0	2	0	0	0	0	0	0	0	0	1	1	1	0	0	85	85	90	75	65
1	18	47	0	1.66	87.5	31.75	1	100	70	0	82	187	50	117	102											1	0	0	0	0	1	0	0	0	0	0	0	0	0	1	1	1	0	0	10	10	10	50	60
1	19	58	1	1.8	96	31.75	1	120	80	0	101	144	42	75	84		217	41.3	6.08	1.49	4.08054	199	8.19	133.557	11	1	0	0	0	0	1	0	1	0	1	0	0	0	0	1	1	1	0	0	45	45	65	65	70
1	20	68	1	1.67	80	28.68	0	130	80	0	71	216	47	133	179	1.04	201	46.5	6.67	2.75	2.42545	281	10.5	102.182	2		0	0	0	1		0	0	0	0	0	0	0	0	1	1	1	0	0	20	20	30	40	80
1	21	65	0				1				139	158	38	102	89	1.05	313	34.7	3.6	2.15	1.67442	269	6.22	125.116				1		0
1	22	73	0	1.72	92	31.09	1	135	90	0	152	234	60	165	47	0.99	266	38.6	7.24	0.85	8.51765	209	6.09	245.882	5	1	1	1	0	0	3	1	1	0	0	0	1	0	0	1	1	0	1	0	20	25	35	50	75
1	23	66	0	1.67	70	25.09	0	120	80	0	89	219	64	135	100	0.97	273	40.4	4.84	4.79	1.01044	210	10.23	43.8413	10		0	0	0	0		0	0	0	0	0	0	0	0	1	1	0	1	0	90	115	110	100	115
1	24	51	0	1.65	71	26.07	1	130	90	0	113	164	53	96	91	0.98	298	41.1	7.33	0.74	9.90541	240	8.45	324.324	8	1	1	1	0	0	3	1	1	0	0	0	1	0	0	1	1	1	1	1	60	70	70	50	30
1	25	65	1	1.8	78	24.07	1	130	80	0	146	96	26	57	67	1.13	262	36.4	3.82	1.58	2.41772	246	6.09	155.696	7		1	1	1	0		1	1	0	0	0	1	0	1	1	1	1	0	0	100	95	85	95	95
1	26	60	0	1.7	64	22.14	0	120	80	0	94	185	80	86	94	1.02	285	42.9	4.01	2.8	1.43214	251	7.46	89.6429	5	0	1	0	0	0	1	0	1	0	1	0	1	0	0	1	1	1	1	0	45	50	45	50	50
1	27	55	0	1.62	69	26.29	0	130	80	0	101	238	76	143	97	0.96	295	42.6	5.81	1.65	3.52121	299	8.06	181.212	21		0	1	0	0		0	0	0	0	0	0	0	0	1	0	1	0	0	75	75	80	65	60
1	28	53	1	1.71	78	26.67	0	120	80	0	96	231	46	167	92	1.01	307	41.4	3.74	2.65	1.41132	240	7.07	90.566	12		0	0	0	0		0	0	0	0	0	0	0	0	1	1	1	0	0	45	60	40	35	50
1	29	22	0	1.62	60	22.86	0	110	70	1	86	156	70	70	78	1.02	205	42.8	7.53	4.56	1.65132	197	13.03	43.2018	2	0	0	0	0	0	0	0	0	0	0	0	0	0	0	1	1	0	0	0	25	25	30	45	50
1	30	32	0	1.7	64	22.14	0	110	70	1	97	161	44	102	74	1.01	222	37.6	10.7	2.01	5.32338	190	13.53	94.5274	7		0	0	1	0		0	0	0	0	0	0	0	0	1	1	1	1	0	10	10	10	10	35
1	31	83	1	1.61	66	25.46	1	140	70	0	109	127	46	57	118	1.06	247	40.3	7.9	3.2	2.46875	205	12.41	64.0625	24		1	1	0	1		1	1	0	0	0	1	0	1	1	1	1	0	0	85	85	90	90	95
1	32	79	0	1.62	47	17.09	0	130	80	1	74	195	67	97	155	1	309	38.8	5.21	1.6	3.25625	328	8.55	205	31	0	1	0	0	1	2	0	1	0		1	1	0	0	1	0	0	0		80	90	85	80	75
1	33	58	1	1.7	81	28.02	1	110	75	0	75	237	37	163	340	1.03	228	42.1	3.94	2.21	1.78281	240	6.76	108.597	4	1	0	0	1	1	3	1	1	0	0	0	0	0	0	1	1	1	0		30	25	20	20	20
1	34	62	1	1.68	71	25.15	1	105	70	0	205					1.07	446	39.3	4.67	2.04	2.28922	302	7.32	148.039	30		1	1					1	0	1	0	1	0	1	1	0	0	0	0	65	60	65	70	70
1	35	61	0				1				83	186	84	88	70	1.07	231	43.5	3.4	3.1	1.09677	189	7.11	60.9677	6			0		0
1	36	33	1	1.77	70	22.34	1	120	80	0	91	238	74	149	74	1.06	296	44.3	3.94	2.35	1.6766	233	7.13	99.1489	27	0	0	0	0	0	0	0	0	0	0	0	0	0	0	1	1	1	0	0	35	30	35	30	25
1	37	61	1	1.8	84	25.92	0	125	80	0	98	172	49	104	96	1.1	331	50.3	4.76	2.45	1.94286	225	7.81	91.8367	9		1	0	1	0			1	0	0	1	1	0	0	1	1	0	0	0	15	25	20	30	35
1	38	66	1	1.65	85	31.22	0	130	80	0	106	156	50	89	87	1.02	243	43.3	6.06	3.03	2	312	9.82	102.97	4	1	1	1	0	0	3	1	1	0	1	0	1	1	1	1	0	1	0	0	45	65	65	55	55
1	39	40	1	1.85	110	32.14	1	130	85	1	78	211	44	121	228	0.98	236	45.1	11.54	3.49	3.30659	266	15.81	76.2178	4	1	0	0	0	1	2	0	0	0	0	0	0	0	0	1	1	1	1	0	10	10	35	10	10
1	40	59	1	1.84	87	25.69	0	125	80	0	78	208	33	142	164	1.11	267	48.3	5.86	0.59	9.9322	218	6.61	369.492	4		0	0	1	1			1	0	0	0	0	0	1	1	1	1	0		60	55	60	60	50
1	41	35	1	1.9	135	37.39	0	115	70	0	53	134	29	79	128	1.04	417	46.1	5.92	3.62	1.63536	378	10.61	104.42	11	1	1	0	1	0	3	1	1	0	0	0	1	0	0	1	0	1	0	2	30	50	75	75	75
1	42	54	1	1.77	80	25.53	0	130	80	1	120	160	55	86	97	1.03	317	43	5.28	1.84	2.86957	276	7.83	150	25		1	1	0	0			1	0	0	0	1	1	1	1	1	1	0	0	30	35	50	70	85
1	43	36	0	1.77	80	25.53	0	110	80	1	101	180	43	122	75	0.98	210	38.2	5.31	2.71	1.95941	239	8.82	88.1919	8		0	1	1	0			0	0	0	0	0	0	0	1	1	0	0	0	40	45	45	45	45
1	44	34	1	1.81	80	24.41	0	130	80	0	67	143	49	85	46	1.04	234	42.7	5.41	1.26	4.29365	339	7.25	269.048	9		0	0	0	0		0	0	0	0	0	0	0	0	1	1	1	0	0	75	70	35	15	15
1	45	39	0	1.6	55	21.48	0	100	70	1	76	216	65	130	105	1.06	267	39.3	7.07	1.15	6.14783	327	8.3	284.348	20	0	0	0	0	0	0	0	1	0	0	1	0	0	0	1	1	0	0	0	10	10	15	25	50
1	46	43	1	1.73	79	26.39	1	120	80	1	60	137	52	57	98	1.09	191	44	8.42	1.23	6.84553	267	10.06	217.073	2		1	0	1	0	2		1	0	0	0	1	0	1	1	1	1	0	1	55	50	70	55	50
1	47	54	1	1.65	73	26.81	1	140	70	0	114	279	46	178	275	1.06	290	43.8	6.55	1.43	4.58042	258	8.52	180.42	17		1	1	0	1		1	1	0	0	0	1	0	0	1	1	1	0	0	90	85	90	10	10
1	48	23	1	1.8	82	25.3	0	150	70	0	110	236	71	150	74	0.99	239	43.2	7.2	2.6	2.76923	238	11.14	91.5385	15		1	1	0	0			0	0	0	0	0	0	0	1	0	0	0	0	10	10	10	20	80
1	49	38	1	1.65	65	23.87	0	120	80	1	102	243	45	163	177	1	209	45.6	4.07	2.5	1.628		8.2	0	2		0	1	0	1			0	0	0	0	0	0	0	1	1	1	1	0	20	40	50	40	25
1	50	61	0	1.61	96	37.03	0	110	70	0	159	232	37	152	214	1.05	256	43.2	4.1	2.08	1.97115	237	6.75	113.942	7	1	1	1	1	1	5	1	1	0	0	0	1	0	0	1	1	1	0	0	60	60	60	40	20
1	51	32	0	1.7	45	15.57	1	100	70	0	104	163	84	69	52	1.03	262	35.6	10.1	0.67	15.0746	370	11.18	552.239	41	0	1	1	0	0	2	0	0	0	0	0	0	0	0	1	1	1	0	0	35	35	25	30	40
1	52	25	0	1.58	45	18.02	0	100	70	1	81	146	49	85	61	1.06	232	36.6	4.5	3.5	1.28571	232	8.86	66.2857	6	0	0	0	0	0	0	0	0	0	0	0	0	0	0	1	1	1	1	0	10	10	10	10	30
1	53	37	1	1.7	65	22.49	1	110	70	0	83	174	73	86	75	1.11	196	47.5	6.9	1.41	4.89362	291	8.71	206.383	6		0	0	0	0		0	0	0	0	0	0	0	0	1	1	1	0	0	60	95	105	95	105
1	54	60	1	1.8	82	25.3	1	110	70	0	92	234	43	151	200	0.97	264	46.1	4.5	2.22	2.02703	222	7.21	100	10		0	0	0	1		0	1	0	0	1	0	0	0	1	1	1	1	1	120	115	110	115	120
1	55	28	0	1.6	70	27.34	0	100	70	0	64	161	49	94	91	1.06	301	43.4	5.88	2.26	2.60177	220	8.66	97.3451	11		0	0	0	0		0	0	0	0	0	0	0	0	1	0	1	0	0	40	35	45	35	30
1	56	51	0	1.6	64	25	1	140	85	0	93	224	57	157	50	1.11	262	45.4	7.32	1.99	3.67839	333	9.89	167.337	4		1	0	0	0		0	1	0	0	0	1	0	0	1	1	0	0	0	80	75	75	75	65
1	57	33	0	1.7	64	22.14	0	100	70	0	64	167	68	71	138	1.13	232	41	12.12	3.34	3.62874	402	16.48	120.359	12		0	0	0	0		0	0	0	0	0	0	0	0	1	1	0	0	0	30	30	20	20	35
1	58	47	1	1.7	78	26.98	0	120	70	1	92	218	49	141	142	0.98	286	47.7	9.55	1.75	5.45714	263	11.88	150.286	7		1	0	0	0		0	1	0	0	0	1	0	0	1	1	0	1	0	75	85	85	80	75
1	59	32	0	1.69	52	18.2	1	110	70	1	71	145	70	58	85	1.04	203	38	7.14	1.91	3.73822	250	9.73	130.89	2	0	0	0	0	0	0	0	0	0	0	0	0	0	0	1	0	1	0	0	55	55	35	25	15
1	60	51	1	1.73	73	24.39	0	120	80	0	67	175	65	97	65	2.11	249	41.9	8.3	1.83	4.53552	262	10.82	143.169	2		1	0	0	0		0	1	1		0	1	0	0	1	1	1	0	0	120	95	100	90	85
1	61	48	1	1.81	96	29.3	0	110	70	1	116	188	53	105	152	0.94	206	40.2	2.84	1.7	1.67059	243	5.15	142.941	2	1	0	1	0	1	3	1	1	0	0	0	0	0	1	1	1	1	0	0	55	55	35	15	40
1	62	44	1	1.75	73	23.83	1	120	80	1	85	234	45	168	103	1.12	228	43.4	5.8	4.25	1.36471	288	10.8	67.7647	10		0	0	0	0		0	0	0	0	0	0	0	0	1	1	1	0	0	15	15	60	70	75
1	63	48	1	1.81	71	21.67	1	120	80	0	100	163	51	99	65	1.22	225	45.2	5	1.7	2.94118	212	7.39	124.706	2		0	1	0	0		0	0	0	0	0	0	0	0	1	1	1	0	0	60	65	70	70	90
1	64	72	1	1.78	90	28.4	1	150	90	0	136	212	54	136	109	1	242	39.8	3.17	1.44	2.20139	222	5.01	154.167	2	1	1	1	0	0	3	1	1	0	0	0	0	1	0	1	1	0	0		25	70	60	45	45
1	65	23	0	1.7	85	29.41	1	130	80	0	97	115	51	60	19	1.1	224	30.2	4.5	0.8	5.625	239	5.75	298.75	12		0	0	0	0		0	0	0	0	0	0	0	0	1	1	0	1	0	35	65	105	105	115
1	66	57	0	1.63	67	25.21	1	120	80	0	81	184	52	119	66	1.02	221	35.8	2.28	2.21	1.03167	222	5.27	100.452	7		0	0	0	0		0	0	0	0	0	0	0	0	1	1	1	0	0	55	55	40	15	10
1	67	30	1	1.78	68	21.46	1	100	70	0	70	149	58	80	57	1.08	228	40.9	2.74	1.41	1.94326	138	4.63	97.8723	5	0	0	0	0	0	0	0	0	0	0	0	0	0	0	1	1	1	0	0	15	25	50	65	85
1	68	55	1	1.65	80	29.38	0	120	80	1	100	236	38	158	198	0.98	227	47.2	3.45	3.5	0.985714	272	7.81	77.7143	2	1	0	0	1	1	3	1	1	0		0	0	0	0	1	1	1	0	0	70	70	65	50	50
1	69	39	1	1.89	86	24.07	0	130	90	0	119	222	86	111	123	1.1	176	39.4	2.12	1.21	1.75207	212	3.67	175.207	2		1	1	0	0			TRAPIANTO RENALE-IPERTENSIONE ARTERIOSA -BASE IDROPICA	0		0	1	0	0	1	1	1	0	0	50	50	40	15	10
1	70	19	1	1.87	69	19.73	0	110	70	0	117	129	59	58	60	1.26	172	47.1	4.24	2.94	1.44218	240	8.07	81.6327	2	0	0	1	0	0		0	0	0	0	0	0	0	0	1	0	1	0	0	15	40	45	45	45
1	71	43	0	1.6	63	24.6	0	130	80	0	79	255	73	150	160	0.95	232	41.6	4.05	2.19	1.84932	195	6.76	89.0411	13		0	0	0	1		0	0	0	0	0	0	0	0	1	0	1	1		45	35	25	30	35
1	72	73	0	1.76	76	24.53	0	140	80	1	223	200	63	118	94	0.95	226	39.9	3.5	1.9	1.84211	264	5.8	138.947	16		1	1	0	0			1	0	0	0	0	1	0	1	1	0	0	0	45	50	45	45	50
1	73	63	1	1.74	70	23.12	1	140	80	0	241	153	56	89	38	0.97	288	41.5	8.8	1.4	6.28571	263	10.56	187.857	10		1	1	0	0			1	0	0	0	1	1	1	1	0	0	0	0	120	120	120	120	120
1	74	59	1				1
1	75	26	1	1.74	53	17.5	0	100	80	0	68	147	52	73	111	1.09	175	39.7	5.13	2.7	1.9	177	8.47	65.5556	6	0	0	0	0	0			0	0	0	0	0	0	0	1	1	1	0		65	75	75	70	60
1	76	48	0	1.68	89	31.53	0	110	70	0	89	189	44	124	104	0.98	266	31.1	6.42	0.77	8.33766	244	7.34	316.883	17		0	0	1	0		0	0	0	0	0	0	0	0	1	1	0	0	0	60	55	50	45	35
1	77	53	1	1.67	53	19	0	110	70	1	88	175	2	107	117	0.94	250	35.6	5	3.8	1.31579	269	9.38	70.7895	2	0	0	0	1	0		0	0	0	0	0	0	0	0	1	1	1	0		25	35	35	30	35
1	78	36	1	1.7	70	24.22	0	110	70	1	79	175	59	100	79	0.98	252	43.9	5.26	3.21	1.63863	239	9.27	74.4548	6		0	0	0	0		0	0	0	0	0	0	0	0	1	1	1	1	0	55	60	65	65	70
1	79	41	1	1.75	66	21.55	0	100	70	1	84	241	44	184	67	1	294	43.2	6.64	0.99	6.70707	308	8.47	311.111	21		0	0	0	0		0	0	0	0	0	0	0	0	1	1	1	1		120	120	120	120	120
1	80	13	1	1.5	38	16.88	1	100	70	0	83	111	46	60	25	1.03	256	35.3	3.5	1.65	2.12121	240	5.71	145.455	17		0	0	0	0		0	0	0	0	0	0	0	0	1	1	0	0	0	60	60	70	30	20
1	81	26	0	1.63	84	31.61	1	100	60	0	114	194	51	137	29	1.03	282	42.3	4.46	4.41	1.01134	308	9.71	69.8413	24	1	0	1	0	0	2	0	0	0	0	0	0	0	0	1	1	1	0		45	40	30	20	10
1	82	72	1	1.82	74	22.34	1	130	80	0	85	163	53	101	46	0.98	230	36.2	3.7	1.56	2.37179	219	5.72	140.385	22		0	0	0	0		0	0	0	0	0	0	0	0	1	1	1	0	0	45	50	45	50	55
1	83	43	0	1.73	73	24.39	1	100	70	0	83	175	72	94	44	0.99	244	37.6	3.5	1.89	1.85185	165	6.1	87.3016	14		0	0	0	0		0	0	0	0	0	0	0	0	1	1	1	0	0	45	40	35	20	20
1	84	38	1	1.7	73	25.25	0	105	70	1	78	216	65	131	101	1.07	195	47.6	5.57	2.17	2.56682	290	8.48	133.641	9		0	0	0	0		0	0	0	0	0	0	0	0	1	1	1	1	0	90	80	75	55	45
1	85	43	0	1.6	52	20.31	1	110	70	0	107	182	77	96	45	1.01	311	38.1	3.06	1.91	1.60209	207	5.47	108.377	32	0	0	1	0	0		0	0	0	0	0	0	0	0	1	0	1	0	0	55	60	45	30	20
1	86	37	1	1.75	74	24.16	0	100	70	0	89	156	56	84	79	1.14	320	43	3.26	1.59	2.05031	275	5.23	172.956	5		0	0	0	0		0	0	0	0	0	0	0	0	1	0	1	0	0	15	15	20	10	30
1	87	50	0	1.58	69	27.63	0	130	80	0	92	270	67	188	73	1.05	292	45.4	9.89	1.98	4.99495	359	12.48	181.313	19		0	0	0	0		0	0	0	0	0	0	0	0	1	1	1	1	2	55	50	55	50	50
1	88	45	1	1.84	84	24.81	1	115	80	0	99	137	27	99	54	1.23	418	47.4	7.34	1.25	5.872	235	9.04	188	23		0	0	1	0		0	0	0	0	0	0	0	0	1	1	1	0	0	40	90	90	95	110
1	89	61	0	1.65	57	20.93	1	130	80	0	99	289	52	219	90	1.01	365	42.5	4.36	2.15	2.02791	370	7.04	172.093	46	0	0	0	0	0	0	0	1	0		1	0	0	0	1	1	1	0	0	95	90	95	90	85
1	90	36	1	1.83	86	25.68	0	110	70	1	94					1.05	225	39.5	3.8	2.79	1.36201	145	7.27	51.9713			0	0					0	0	0	0	0	0	0	1	1	1	0	0	15	15	15	35	70
1	91	76	0	1.5	76	33.77	1	135	80	0	90	204	47	127	148	1.01	291	39.3	3.05	1.94	1.57216	189	5.53	97.4227	16	1	1	0	1	0	3	1	1	0	0	0	1	0	1	1	1	0	0	0	50	55	60	55	65
1	92	21	0	1.65	50	18.36	0	90	60	0	68	158	63	85	52	1.01	241	38.5	9.8	1.56	6.28205	221	11.73	141.667	2		0	0	0	0		0	0	0	0	0	0	0	0	1	1	1	1	0	30	70	70	65	65
1	93	18	0	1.72	66	22.3	1	105	70	0	93							40	5.37	1.67	3.21557	258	7.73	154.491	5		0	0	0			0	0	0	0	0	0	0	0	1	1	1	0	0	20	20	20	50	45
1	94	78	1				0	130	80	0	83	150	35	98	89	1.01	381	41.4	3.91	1.19	3.28571	147	5.45	123.529			1	0	1	0			1	0	0	0	1		1	1	1	0	0	0	60	90	120	120	120
											97.7742	184.811	53.375	110.011	101.753	1.157	257.033	41.7043	5.47967	2.10065	3.71527	249.527	8.20435	157.136
[truncated: 35 more columns]
